# Supplementary material for: Rupture Test: A New Method for Evaluating Maize (Zea mays) Seed Vigour
Source: Plants (Basel). 2024 Jul 4;13(13):1847. doi: 10.3390/plants13131847 (PMC11243803; doi:10.3390/plants13131847)
Supplement: Supplementary file 1 [file plants-13-01847-s001.zip]

Archive with 1 entries (1 files):
- plants-3047603-supplementary.pdf
